# Supplementary material for: Adequacy of clinical information in X-ray referrals for traumatic ankle injury with reference to the Ottawa Ankle Rules—a retrospective clinical audit
Source: PeerJ. 2020 Oct 8;8:e10152. doi: 10.7717/peerj.10152 (PMC7548068; doi:10.7717/peerj.10152)
Supplement: Supplemental Information 1 [file peerj-08-10152-s001.xlsx]

## Sheet: Raw data
CaseNo	currentdate	Age	Gender	Durationofinjury	Clinicalquestion	Occupationtriagenurseconsultantregistrarmedicalofficersinternsph	OARcritNEW	paininmalleolarzoneNEW	BonetendernessatposteriordistaltibiaortipofmedialmalleolusNEW	BonetendernessatposteriordistalfibulaortipoflateralmalleolusNEW	InabilitytobearweightbothimmediatelyandinemergencydepartmentNEW	FractureNEW
3	2020-01-22	36	1	0	2	2	1	1	1	0	0	0
4	2020-01-22	42	2	0	2	2	1	1	0	0	1	0
5	2020-01-22	20	1	0	5	3	1	1	0	0	1	0
7	2020-01-22	27	2	1	1	3	1	1	0	1	0	0
8	2020-01-22	53	1	2	1	2	1	1	0	1	1	0
9	2020-01-22	28	2	0	5	1	1	1	0	0	1	0
10	2020-01-22	35	1	2	3	3	0	1	0	0	0	0
15	2020-01-22	67	2	0	1	4	1	1	0	0	1	1
16	2020-01-22	29	1	0	5	1	1	1	0	0	1	0
17	2020-01-22	26	2	0	5	3	0	0	0	0	0	1
18	2020-01-22	50	1	3	1	2	0	0	0	0	0	0
22	2020-01-22	42	1	0	5	4	1	1	0	0	1	0
25	2020-01-22	34	2	0	4	1	0	0	0	0	0	1
32	2020-01-22	49	2	0	2	3	0	0	0	0	0	1
35	2020-01-22	25	2	0	1	3	0	1	0	0	0	1
36	2020-01-22	29	1	0	5	3	0	0	0	0	1	1
41	2020-01-22	23	1	2	5	1	1	1	0	1	0	0
42	2020-01-22	35	2	0	5	1	1	1	0	1	1	0
46	2020-01-22	29	2	0	1	3	1	1	0	0	1	0
55	2020-01-22	80	2	0	1	3	1	1	1	1	0	1
56	2020-01-22	20	1	2	4	3	0	0	0	0	1	0
57	2020-01-22	69	1	2	4	1	1	1	0	0	1	1
58	2020-01-22	26	2	0	4	3	0	0	0	0	1	0
62	2020-01-23	47	1	0	4	1	1	1	1	1	1	0
64	2020-01-23	44	1	0	5	1	1	1	0	1	0	1
77	2020-01-23	48	2	2	1	1	0	1	0	0	0	0
80	2020-01-23	62	1	0	5	3	1	1	1	1	0	0
83	2020-01-23	77	1	0	5	3	0	0	0	0	0	1
93	2020-01-23	24	1	0	4	4	1	1	0	1	1	0
101	2020-01-23	72	2	1	1	3	1	1	0	0	1	0
103	2020-01-23	59	2	0	1	2	0	1	0	0	0	1
104	2020-01-23	57	2	0	1	4	1	1	0	1	0	0
106	2020-01-23	32	1	0	4	3	0	1	0	0	0	0
111	2020-01-23	27	1	0	3	1	0	1	0	0	0	1
114	2020-01-23	29	1	0	1	3	0	0	0	0	1	0
117	2020-01-23	64	1	0	1	4	1	1	0	1	0	1
126	2020-01-23	87	1	2	5	3	1	1	0	0	1	0
127	2020-01-23	18	2	0	5	4	1	1	1	0	0	0
129	2020-01-23	37	1	0	5	3	0	1	0	0	0	0
132	2020-01-23	18	2	0	3	3	0	0	0	0	1	0
144	2020-01-23	18	2	0	5	1	0	0	0	0	1	0
146	2020-01-23	38	1	0	4	1	1	1	0	1	1	0
147	2020-01-23	46	2	0	5	3	0	0	0	1	0	0
148	2020-01-23	77	1	0	5	3	1	1	0	0	1	0
149	2020-01-23	49	1	0	5	1	0	0	0	0	0	0
150	2020-01-23	93	2	0	1	3	0	0	0	0	0	1
151	2020-01-23	28	2	0	4	1	1	1	1	1	0	0
152	2020-01-23	18	2	0	4	1	1	1	1	1	1	1
154	2020-01-23	38	2	0	1	3	1	1	1	0	0	0
155	2020-01-23	24	1	0	4	3	1	1	0	0	1	0
157	2020-01-23	29	2	0	4	1	1	1	0	1	1	0
158	2020-01-23	27	1	0	5	3	1	1	0	1	0	1
160	2020-01-23	74	1	0	5	3	0	0	0	0	0	0
164	2020-01-23	27	2	0	4	1	1	1	0	1	1	1
168	2020-01-23	35	2	2	4	1	1	1	0	1	0	0
170	2020-01-23	48	2	2	4	1	1	1	1	0	0	1
174	2020-01-23	36	2	0	3	3	0	0	0	0	1	0
177	2020-01-23	21	2	0	5	1	0	0	0	0	1	0
178	2020-01-23	27	1	2	4	1	1	1	0	1	1	0
179	2020-01-23	68	2	2	5	1	1	1	0	1	1	1
182	2020-01-23	18	2	0	5	4	1	1	1	0	0	1
183	2020-01-23	18	1	0	4	1	1	1	0	1	1	0
184	2020-01-23	20	1	0	4	1	1	1	1	1	1	0
186	2020-01-23	41	1	0	5	1	1	1	0	1	0	0
187	2020-01-23	61	2	0	4	3	0	0	0	0	0	1
191	2020-01-23	21	1	0	3	3	0	0	0	0	1	0
194	2020-01-23	78	2	0	1	3	1	1	0	1	1	0
196	2020-01-23	18	2	0	4	1	0	0	0	0	0	0
198	2020-01-23	27	2	0	4	1	1	1	0	1	1	0
204	2020-01-23	36	2	2	5	3	0	0	0	0	0	0
214	2020-01-23	20	2	0	3	1	1	1	0	0	1	0
215	2020-01-23	41	2	0	4	1	1	1	0	1	0	0
216	2020-01-23	26	2	0	5	3	0	0	0	0	0	1
217	2020-01-24	36	2	0	5	3	0	0	0	0	0	1
223	2020-01-24	21	2	0	4	1	1	1	0	1	0	0
233	2020-01-24	18	2	0	5	3	1	1	1	1	0	0
237	2020-01-24	26	2	0	5	3	0	0	0	0	1	0
242	2020-01-24	53	2	0	5	3	0	0	0	0	0	1
243	2020-01-24	35	1	0	5	4	0	0	0	0	0	0
253	2020-01-24	42	1	0	3	3	0	0	0	0	0	0
254	2020-01-24	27	1	0	4	4	1	1	0	1	1	0
260	2020-01-24	40	1	0	5	1	0	0	0	0	1	0
261	2020-01-24	46	1	0	5	3	1	1	0	1	0	0
263	2020-01-24	50	1	0	5	2	0	0	0	0	1	0
265	2020-01-24	48	2	2	5	4	0	0	0	0	0	0
267	2020-01-24	40	2	2	5	4	1	1	0	1	0	0
271	2020-01-24	46	1	0	5	3	0	0	0	0	1	0
272	2020-01-24	37	1	0	5	3	0	0	0	0	1	0
273	2020-01-24	43	1	0	3	3	0	0	0	0	1	0
276	2020-01-24	92	1	0	1	3	1	1	1	1	0	0
277	2020-01-24	27	2	0	4	1	1	1	0	1	0	0
278	2020-01-24	23	2	0	4	1	1	1	0	1	0	0
282	2020-01-24	85	1	0	5	3	0	0	0	0	0	0
293	2020-01-24	65	1	0	5	4	1	1	0	1	0	1
297	2020-01-24	79	1	0	1	4	0	0	0	0	0	0
301	2020-01-24	28	1	0	4	4	1	1	0	1	0	0
303	2020-01-24	46	2	0	3	4	0	0	0	0	1	0
304	2020-01-24	22	2	2	5	3	1	1	0	1	1	1
305	2020-01-24	40	1	0	5	4	1	1	1	1	0	0
315	2020-01-24	41	2	1	5	4	1	1	0	0	1	0
316	2020-01-24	71	2	0	1	1	0	0	0	0	0	1
317	2020-01-24	30	1	0	4	2	1	1	0	1	0	0
318	2020-01-24	49	1	0	4	4	1	1	0	1	1	1
321	2020-01-24	65	2	1	5	3	0	1	0	0	0	0
325	2020-01-24	58	2	0	1	3	1	1	0	1	1	1
331	2020-01-24	22	2	2	5	4	1	1	0	1	0	0
333	2020-01-24	19	2	0	4	1	0	0	0	0	0	0
338	2020-01-24	57	1	0	1	1	0	0	0	0	0	1
339	2020-01-24	28	2	0	5	3	0	0	0	0	0	0
343	2020-01-24	46	2	0	5	2	1	1	0	1	1	0
349	2020-01-24	30	1	0	4	1	0	0	0	0	1	0
354	2020-01-24	18	1	0	3	1	1	1	1	1	0	0
356	2020-01-24	23	1	0	4	2	0	0	0	0	0	0
361	2020-01-24	35	2	0	5	1	1	1	0	1	1	0
363	2020-01-24	42	1	0	4	3	1	1	0	1	1	1
366	2020-01-24	62	2	0	1	3	1	1	0	1	0	0
368	2020-01-24	20	1	0	4	3	0	0	0	0	1	0
370	2020-01-24	26	1	0	5	3	1	1	0	1	0	0
371	2020-01-24	21	1	0	4	4	0	0	0	0	0	1
373	2020-01-24	43	2	0	5	4	0	1	0	0	0	0
376	2020-01-24	35	2	0	5	1	0	0	0	0	1	0
380	2020-01-24	43	1	0	4	3	0	0	0	0	1	1
390	2020-01-28	57	2	0	4	1	1	1	0	1	0	1
391	2020-01-28	34	1	0	4	4	0	0	0	0	0	1
392	2020-01-28	57	2	0	5	3	0	0	0	0	0	0
393	2020-01-28	24	1	0	4	4	1	1	1	1	0	0
394	2020-01-28	35	1	0	1	4	0	1	0	0	0	0
395	2020-01-28	19	2	0	3	1	1	1	0	1	0	0
397	2020-01-28	57	2	0	4	4	1	1	0	1	0	1
398	2020-01-28	25	1	0	4	4	0	1	0	0	0	0
401	2020-01-28	18	2	0	4	3	1	1	0	1	0	0
402	2020-01-28	31	1	1	5	3	1	1	0	1	0	0
403	2020-01-28	18	2	2	4	2	0	0	0	0	0	0
407	2020-01-28	38	1	2	5	3	0	1	0	0	0	0
408	2020-01-28	67	1	3	5	1	0	1	0	0	0	0
421	2020-01-28	26	2	2	5	3	0	0	0	0	1	0
422	2020-01-28	90	2	0	5	2	1	1	0	1	0	1
424	2020-01-28	33	2	0	5	1	1	1	0	0	1	0
427	2020-01-28	25	1	1	5	3	1	1	0	1	0	0
428	2020-01-28	39	2	0	4	1	1	1	0	1	1	0
430	2020-01-28	23	1	1	1	3	0	0	0	0	0	0
431	2020-01-28	25	2	1	5	3	1	1	0	1	1	0
432	2020-01-28	19	1	0	5	1	1	1	0	1	1	0
434	2020-01-28	56	1	0	5	1	1	1	0	0	1	0
438	2020-01-28	21	2	0	5	4	1	1	0	0	1	1
439	2020-01-28	26	2	0	5	4	1	1	1	1	0	0
440	2020-01-28	49	2	2	5	1	0	1	0	0	0	0
446	2020-01-28	40	1	1	4	4	1	1	0	1	0	0
447	2020-01-28	68	2	1	1	4	1	1	0	1	0	1
448	2020-01-28	19	2	0	1	3	0	0	0	0	1	1
452	2020-01-28	96	2	1	5	3	1	1	1	0	0	0
454	2020-01-28	22	1	1	4	1	1	1	0	1	0	0
455	2020-01-28	24	1	2	1	3	1	1	0	1	0	1
463	2020-01-28	32	1	0	4	3	1	1	0	1	1	0
471	2020-01-28	26	2	0	3	3	1	1	1	1	1	0
475	2020-01-28	65	1	0	5	3	1	1	1	0	0	1
476	2020-01-28	65	1	0	5	3	1	1	0	1	0	0
479	2020-01-28	83	2	0	1	3	0	0	0	0	0	0
480	2020-01-28	48	2	0	5	4	1	1	1	0	0	0
482	2020-01-28	41	2	2	5	3	1	1	0	0	1	0
483	2020-01-28	52	2	0	4	4	1	1	0	1	0	1
485	2020-01-28	47	1	0	5	4	1	1	1	1	0	0
486	2020-01-28	48	1	2	4	4	1	1	0	1	0	1
488	2020-01-28	48	2	0	1	3	1	1	0	1	1	1
489	2020-01-28	59	2	0	4	3	1	1	1	1	1	1
494	2020-01-28	22	1	1	4	3	1	1	1	0	0	0
495	2020-01-28	19	1	0	1	1	0	0	0	0	1	0
496	2020-01-28	41	1	0	4	1	1	1	0	1	0	0
500	2020-01-28	82	2	2	5	4	1	1	0	0	1	0
505	2020-01-28	25	1	1	3	1	1	1	0	1	0	0
507	2020-01-28	19	2	2	5	1	1	1	0	0	1	1
513	2020-01-28	25	1	0	1	3	1	1	0	0	1	0
515	2020-01-28	28	1	0	4	1	1	1	1	0	0	0
519	2020-01-28	54	1	2	5	1	1	1	1	1	0	0
522	2020-01-28	44	1	3	5	3	1	1	0	0	1	0
524	2020-01-28	19	1	0	4	3	1	1	0	1	1	0
528	2020-01-28	34	1	2	5	3	1	1	1	1	0	0
531	2020-01-28	27	1	0	4	3	0	0	0	0	1	1
532	2020-01-28	34	2	0	5	1	0	0	0	0	0	0
535	2020-01-28	37	1	0	1	3	1	1	1	0	0	0
536	2020-01-28	28	1	0	3	3	1	1	0	1	1	1
543	2020-01-28	29	2	0	5	3	1	1	0	1	0	1
545	2020-01-28	60	2	0	4	3	1	1	1	0	1	1
546	2020-01-28	35	2	1	4	4	1	1	1	1	1	0
547	2020-01-28	24	1	0	3	1	1	1	0	1	0	1
549	2020-01-28	38	2	1	4	4	1	1	0	1	0	0
550	2020-01-28	55	1	1	5	3	1	1	0	0	1	0
551	2020-01-28	44	2	0	5	2	1	1	0	0	1	1
556	2020-01-28	38	2	1	4	1	1	1	0	1	0	0
559	2020-01-28	23	2	0	5	3	1	1	1	0	1	0
561	2020-01-28	20	1	1	4	3	1	1	0	0	1	0
565	2020-01-28	22	2	0	5	3	0	1	0	0	0	0
568	2020-01-28	19	1	0	4	1	1	1	0	1	0	0
572	2020-01-28	25	2	0	5	1	0	0	0	0	1	1
574	2020-01-28	24	2	1	5	1	1	1	0	1	1	0
578	2020-02-03	40	2	1	5	4	1	1	0	1	1	1
579	2020-02-03	19	1	0	3	3	0	1	0	0	0	0
582	2020-02-03	58	1	2	5	3	0	0	0	0	0	0
583	2020-02-03	31	1	0	3	1	0	0	0	0	0	0
584	2020-02-03	24	1	0	3	1	0	0	0	0	0	0
585	2020-02-03	22	2	0	5	3	1	1	0	1	0	1
587	2020-02-03	23	1	0	4	1	1	1	0	1	0	0
591	2020-02-03	33	1	0	5	1	1	1	0	0	1	1
593	2020-02-03	43	2	2	5	1	1	1	0	1	0	1
594	2020-02-03	37	1	2	5	3	0	1	0	0	0	1
595	2020-02-03	36	1	0	4	3	1	1	0	1	0	0
596	2020-02-03	70	1	1	4	4	1	1	0	1	0	1
597	2020-02-03	24	1	2	3	4	1	1	1	0	0	0
599	2020-02-03	23	1	0	5	3	1	1	0	1	0	0
601	2020-02-03	19	1	0	5	3	1	1	1	1	1	0
602	2020-02-03	88	2	0	1	3	0	1	0	0	0	0
606	2020-02-03	30	1	0	5	3	0	1	0	0	0	1
613	2020-02-03	29	2	1	4	1	1	1	1	1	0	0
614	2020-02-03	38	1	0	4	1	0	0	0	0	0	0
616	2020-02-03	32	1	0	4	3	1	1	1	0	1	0
617	2020-02-03	50	1	0	5	1	1	1	0	1	1	0
619	2020-02-03	20	2	0	4	1	1	1	1	1	0	0
626	2020-02-03	25	1	0	5	3	1	1	1	0	0	0
627	2020-02-03	19	1	0	5	4	0	0	0	0	1	0
630	2020-02-03	36	1	0	5	3	0	0	0	0	1	1
643	2020-02-03	52	1	0	4	1	1	1	0	1	0	1
644	2020-02-03	36	1	0	4	1	0	1	0	0	0	0
647	2020-02-03	35	2	0	5	3	1	1	1	1	1	0
648	2020-02-03	39	2	0	1	3	1	1	0	0	1	0
652	2020-02-03	54	2	0	4	1	1	1	0	1	0	0
655	2020-02-03	45	2	0	4	3	0	0	0	0	0	1
656	2020-02-03	33	1	0	4	3	1	1	0	1	1	1
657	2020-02-03	38	2	1	1	3	0	0	0	0	1	0
658	2020-02-03	21	1	0	4	1	0	0	0	0	0	0
659	2020-02-03	40	1	2	4	3	1	1	0	1	0	0
660	2020-02-03	27	1	0	4	3	1	1	0	1	0	0
664	2020-02-03	23	2	0	3	2	1	1	0	0	1	1
665	2020-02-03	60	2	0	5	3	1	1	0	1	1	0
669	2020-02-03	97	2	0	1	1	1	1	0	0	1	1
670	2020-02-03	25	1	0	4	3	1	1	0	1	0	0
671	2020-02-03	45	1	0	5	1	0	0	0	0	0	0
672	2020-02-03	19	1	0	3	1	0	0	0	0	1	0
675	2020-02-03	35	2	0	1	3	0	0	0	0	1	1
677	2020-02-03	23	2	0	5	3	0	0	0	0	1	0
679	2020-02-03	54	2	0	1	4	1	1	0	1	1	0
680	2020-02-03	29	1	0	1	3	1	1	0	0	1	0
681	2020-02-03	35	1	3	5	3	1	1	0	0	1	0
687	2020-02-03	55	2	0	1	1	0	0	0	0	0	1
694	2020-02-03	20	2	0	4	3	1	1	0	1	0	0
701	2020-02-03	63	2	0	5	3	0	0	0	0	1	1
711	2020-02-03	45	2	0	4	1	1	1	0	1	0	0
714	2020-02-03	30	1	2	4	4	1	1	0	1	0	0
715	2020-02-03	45	1	0	5	3	0	0	0	0	0	0
717	2020-02-03	26	1	0	5	3	1	1	0	0	1	1
719	2020-02-03	19	2	0	4	3	1	1	0	1	0	0
721	2020-02-03	45	2	0	5	3	1	1	0	1	0	0
723	2020-02-03	20	2	2	3	1	0	0	0	0	0	0
724	2020-02-03	19	2	0	4	1	0	0	0	0	0	0
726	2020-02-03	32	2	0	5	3	0	0	0	0	1	0
727	2020-02-03	29	2	0	4	3	1	1	0	1	0	1
728	2020-02-03	23	1	0	5	3	0	0	0	0	0	0
732	2020-02-03	23	2	0	4	4	1	1	0	1	1	0
734	2020-02-03	36	2	0	5	3	1	1	0	1	1	0
738	2020-02-03	21	1	0	3	3	1	1	0	1	0	0
740	2020-02-03	22	1	0	5	3	0	0	0	0	0	1
748	2020-02-03	58	1	0	5	3	1	1	1	0	0	0
749	2020-02-03	72	2	0	4	3	0	0	0	0	0	1
